# Supplementary material for: S-Nitrosoglutathione (GSNO)-Mediated Lead Detoxification in Soybean through the Regulation of ROS and Metal-Related Transcripts
Source: Int J Mol Sci. 2023 Jun 8;24(12):9901. doi: 10.3390/ijms24129901 (PMC10298733; doi:10.3390/ijms24129901)
Supplement: Supplementary file 1 [file ijms-24-09901-s001.zip]

Archive with 1 entries (1 files):
- ijms-2391401-supplementary.pdf
